# Supplementary material for: Reduced IL-10 production by FoxP3+IL-10+ Treg cells is partially compensated by complosome-associated induction of regulatory FoxP3−IL-10+ T cells in allergic eosinophilic asthma
Source: Clin Exp Immunol. 2026 Mar 25;220(1):uxag017. doi: 10.1093/cei/uxag017 (PMC13064513; doi:10.1093/cei/uxag017)
Supplement: uxag017_Supplementary_Data [file uxag017_supplementary_data.zip]

Archive with 3 entries (3 files):
- Supplementary Material .docx
- Supplementary_Table_S2.xlsx
- Supplementary_Table_S3.xlsx
