# Supplementary material for: Reduced IL-10 production by FoxP3+IL-10+ Treg cells is partially compensated by complosome-associated induction of regulatory FoxP3−IL-10+ T cells in allergic eosinophilic asthma
Source: Clin Exp Immunol. 2026 Mar 25;220(1):uxag017. doi: 10.1093/cei/uxag017 (PMC13064513; doi:10.1093/cei/uxag017)
Supplement: uxag017_Supplementary_Data [file uxag017_supplementary_data.zip › Supplementary_Table_S2.xlsx]

## Sheet: Healthy donors
Number	Sex	Age	Present comorbidities	Applied concomitant therapies
1	F	53	hypertension	perindopril
2	F	41	no	no
3	F	22	no	no
4	F	24	no	no
5	M	48	no	no
6	M	41	no	no
7	M	36	no	no
8	F	23	no	no
9	F	22	no	no
10	F	22	no	no
11	F	30	no	no
12	F	44	no	no
13	F	32	no	no
14	M	28	no	no
15	F	76	hypothyreosis, hypertension	levothyroxin, bisoprolol + perindopril
16	M	29	no	no
17	F	34	no	no
18	F	40	no	no
19	F	37	no	no
20	F	67	hypothyreosis, hypertension, hypercholesterolemia	kandesartan + amplodipin, indapamid, levothyroxin, atorvastatin
21	M	70		acetylsalicylic acid, ramipril, furosemid, rosuvastatin
22	M	34	no	no
23	M	35	no	no
24	F	35	Celiac disease	no
25	F	27	no	no
26	M	41	hypothyreosis	levothyroxin
27	M	21	no	no
28	F	41	no	no
29	F	33	no	no
30	M	30	no	no
31	F	32	no	no
32	F	22	no	no
33	F	23	no	no
34	F	24	no	no
35	F	22	hypothyreosis	no
36	F	21	no	no
37	F	21	no	no
38	M	21	no	no
39	F	21	no	no
40	M	22	no	no
41	M	21	no	no
42	F	22	no	no
43	F	22	no	no
44	M	21	no	no
45	F	31	no	no
46	F	22	no	no
47	M	21	Alport syndrome	ramipril
48	F	23	no	no
49	F	23	no	no

## Sheet: AEA patients
Number	Sex	Age	Asthma phenotype	Asthma severity	Inhalled corticosteroids	Daily dose	Length of administration	Dose (according to GINA)	Antileukotriens	Anthistamines	Allergic rhinoconjunctivitis	Atopic eczema	Present comorbidities	Applied concomitant therapies
1	M	39	Allergic eosinophilic	Mild	x	x	x	x	no	levocetirizin	yes	yes	Contact dermatitis (nickel)	no
2	M	61	Allergic eosinophilic	Mild	ciclesonid	320	2-3 months in season	Intermediate	no	rupatadin	yes	no	diabetes mellitus	insulin
3	F	28	Allergic eosinophilic	Mild	x	x	x	x	no	levocetirizin	yes	no	M. Crohn	no
4	F	43	Allergic eosinophilic	Mild	flutikason fuorát	100	2-3 months in season	Intermediate	no	bilastin	yes	no	connective tissue disease	methotrexate
5	M	46	Allergic eosinophilic	Mild	x	x	x	x	no	levocetirizin	yes	no	hypertension	kandesartan
6	F	61	Allergic eosinophilic	Mild	flutikason propionas	500	2-3 months in season	Intermediate	no	levocetirizin	yes	no	autoimmune thyreoiditis	levothyroxin
7	F	34	Allergic eosinophilic	Mild	x	x	x	x	montelukast 10mg 0-0-1	desloratadin	yes	no	celiac disease, hypothyreosis	levothyroxin
8	F	46	Allergic eosinophilic	Mild	budesonid	800	2-3 months in season	Intermediate	no	fexofenadine	yes	no	autoimmune thyreoiditis	levothyroxin
9	M	56	Allergic eosinophilic	Mild	ciclesonid	320	2-3 months in season	Intermediate	no	bilastin	yes	no	hypertensionm hyperurikémia	perindopril + amlodipin, nebivolol, allopurinol
10	M	26	Allergic eosinophilic	Mild	ciclesonid	320	2-3 months in season	Intermediate	no	levocetirizin	yes	no	no	no
11	M	44	Allergic eosinophilic	Mild	ciclesonid	320	2-3 months in season	Intermediate	no	loratadin	yes	no	hypertension	kandesartan, amlodipin
12	F	36	Allergic eosinophilic	Mild	x	x	x	x	montelukast 10mg 0-0-1	bilastin	yes	no	no	no
13	F	44	Allergic eosinophilic	Mild	flutikason propionas	250	12 months	Low	no	fexofenadine	yes	yes	no	no
14	M	26	Allergic eosinophilic	Mild	beklometason	400	2-3 months in season	Intermediate	no	desloratadin	yes	no	no	no
15	F	39	Allergic eosinophilic	Mild	beklometason dipropionas	200	12 months	Intermediate	no	desloratadin	yes	no	no	no
16	M	49	Allergic eosinophilic	Mild	ciclesonid	320	2-3 months in season	Intermediate	no	bilastin	yes	no	hypertension, hyperlipidemia, gastroesophageal reflux disease	kandesartan, metoprolol, rosuvastatin, omeprazol, itoprid
17	M	19	Allergic eosinophilic	Mild	flutikason propionas	500	2-3 months in season	Intermediate	no	bilastin	yes	no	autoimmune thyreoiditis	levothyroxin
18	M	40	Allergic eosinophilic	Mild	ciclesonid	320	2-3 months in season	Intermediate	no	levocetirizin	yes	yes	no	no
19	F	30	Allergic eosinophilic	Moderate	beklometason dipropionas	200	12 months	Intermediate	no	desloratadin	yes	yes	Contact dermatitis (nickel)	no
20	F	39	Allergic eosinophilic	Moderate	beklometason	400	12 months	Intermediate	montelukast 10mg 0-0-1	bilastine	yes	no	no	no
21	M	36	Allergic eosinophilic	Moderate	budesonid	400	12 months	Low	no	desloratadin	yes	no	M. Crohn	azathioprin, mesalazin
22	M	34	Allergic eosinophilic	Moderate	beklometason	800	12 months	High	montelukast 10mg 0-0-1	desloratadin	yes	no	no	no
23	F	55	Allergic eosinophilic	Moderate	flutikason propionas	500	12 months	Intermediate	montelukast 10mg 0-0-1	desloratadin	yes	no	hypertension	telmisartan, nebivolol
24	F	38	Allergic eosinophilic	Moderate	flutikason propionas	1000	12 months	High	no	levocetirizin	yes	no	no	no
25	F	44	Allergic eosinophilic	Moderate	flutikason propionas	500	12 months	Intermediate	no	levocetirizin	yes	yes	autoimmune thyreoiditis	no
26	F	32	Allergic eosinophilic	Moderate	flutikason propionas	500	12 months	Intermediate	no	cetirizin	yes	yes	no	no
27	M	32	Allergic eosinophilic	Moderate	flutikason fuorát	200	12 months	High	no	desloratadin	yes	no	no	no
28	F	31	Allergic eosinophilic	Moderate	mometason fuoras	160	12 months	Intermediate	montelukast 10mg 0-0-1	loratadin	yes	no	no	no
29	F	49	Allergic eosinophilic	Moderate	flutikason fuorát	200	12 months	High	montelukast 10mg 0-0-1	desloratadin	yes	no	contact dermatitis, hypertension, autoimmune thyreoiditis	telmisartan, levothyroxin
30	F	52	Allergic eosinophilic	Moderate	budesonid	400	12 months	Low	no	desloratadin	yes	no	gastroesophageal reflux disease	omeprazol
31	F	57	Allergic eosinophilic	Moderate	beklometason dipropionas	200	12 months	Intermediate	montelukast 10mg 0-0-1	levocetirizin	yes	no	gastroesophageal reflux disease, hypertension, depression	ramiprile, venlafaxin, lamotrigin, clonazepam, telmisartan, amlodipine, itoprid
32	M	52	Allergic eosinophilic	Moderate	budesonid	800	12 months	Intermediate	no	desloratadin	yes	no	hypercholesterolemia	torvastatin
33	F	44	Allergic eosinophilic	Moderate	flutikason propionas	250	12 months	Low	no	bilastin	yes	yes	contact dermatitis (kathon CG, metylizothiazolinon, sodium metabisulfit)	no
34	F	52	Allergic eosinophilic	Moderate	ciclesonid	320	12 months	Intermediate	no	cetirizin	yes	yes	contact dermatitis (metals), gastroesophageal reflux disease, autoimmune thyreoiditis	levothyroxin, pantoprazol, famotidin
35	F	39	Allergic eosinophilic	Moderate	flutikason propionas	250	12 months	Low	no	levocetirizin	yes	no	hypertension, vertigo	nebivolol, betahistin, gabapentin, lerkanidipin
36	M	19	Allergic eosinophilic	Moderate	budesonid	320	12 months	Low	montelukast 10mg 0-0-1	cetirizin	yes	yes	no	no
37	M	62	Allergic eosinophilic	Moderate	flutikason propionas	500	12 months	Intermediate	no	desloratadin	yes	no	diabetes mellitus (inzulin), hypertension	metformin, gliclazid, telmisartan + amlodipin, sitagliptin
38	F	42	Allergic eosinophilic	Moderate	flutikason propionas	250	12 months	Low	montelukast 10mg 0-0-1	desloratadin	yes	no	no	no
39	F	47	Allergic eosinophilic	Moderate	flutikason propionas	250	12 months	Low	montelukast 10mg 0-0-1	bilastin	yes	no	no	no
40	F	35	Allergic eosinophilic	Moderate	budesonid	400	12 months	Low	montelukast 10mg 0-0-1	loratadin	yes	yes	no	no
41	F	42	Allergic eosinophilic	Moderate	flutikason propionas	500	12 months	Intermediate	no	desloratadin	yes	yes	hypertension	trandolapril, verapamil, furosemid
42	M	30	Allergic eosinophilic	Moderate	ciclesonid	320	12 months	Intermediate	montelukast 10mg 0-0-1	bilastin	yes	no	migraine, gastroesophageal reflux disease, bipolar affective disorder	venlafaxin
43	M	51	Allergic eosinophilic	Moderate	x	x	x	x	no	cetirizin	yes	yes	no	no
44	F	49	Allergic eosinophilic	Moderate	budesonid	400	12 months	Low	no	cetirizin	yes	no	hypertension, gastroesophageal reflux disease	telmisartan + indapamid, sorvastatin, indapamid
45	M	28	Allergic eosinophilic	Moderate	budesonid	400	12 months	Low	montelukast 10mg 0-0-1	desloratadin	yes	no	no	no
46	F	59	Allergic eosinophilic	Moderate	beklometason dipropionas	200	12 months	Intermediate	no	bilastin	yes	no	st. p. breast cancer 2022, hypercholesterolemia	letrozol, simvastatin
47	F	50	Allergic eosinophilic	Moderate	beklometason dipropionas	200	12 months	Intermediate	no	desloratadin	yes	no	no	no
48	M	39	Allergic eosinophilic	Moderate	flutikason fuorát	100	12 months	Intermediate	montelukast 10mg 0-0-1	desloratadine	yes	yes	no	no
49	F	46	Allergic eosinophilic	Moderate	budesonid	400	12 months	Low	no	levocetirizin	yes	no	no	no
50	F	44	Allergic eosinophilic	Moderate	ciclesonid	320	12 months	Intermediate	no	bilastin	yes	yes	contact dermatitis (nickel)	no
51	M	49	Allergic eosinophilic	Moderate	ciclesonid	320	12 months	Intermediate	no	desloratadin	yes	no	hypertension, benign prostatic hyperplasia	ramipril + amlodipin, tamsulosin
52	F	61	Allergic eosinophilic	Moderate	budesonid	800	12 months	Intermediate	montelukast 10mg 0-0-1	levocetirizin	yes	no	autoimmune thyreoiditis, hypertension	levothyroxin, irbesartan
53	M	52	Allergic eosinophilic	Moderate	beklometason	400	12 months	Intermediate	montelukast 10mg 0-0-1	cetirizin	yes	no	MGUS, hypertension	perindopril + indapamid
54	M	27	Allergic eosinophilic	Moderate	beklometason dipropionas	200	12 months	Intermediate	montelukast 10mg 0-0-1	levocetirizin	yes	no	no	no
55	F	43	Allergic eosinophilic	Moderate	flutikason propionas	500	12 months	Intermediate	no	desloratadin	yes	yes	autoimmune thyreoiditis	levothyroxin
56	M	40	Allergic eosinophilic	Severe	flutikason propionas	1000	12 months	High	no	levocetirizin	yes	no	no	no
57	M	40	Allergic eosinophilic	Severe	flutikason propionas	1000	12 months	High	no	levocetirizin	yes	no	diabetes mellitus, obesity, hypertension	metformin, kandesartan + amplodipin, semaglutid
58	M	48	Allergic eosinophilic	Severe	mometason fuoras	160	12 months	Low	montelukast 10mg 0-0-1	bilastin	yes	no	chronic rhinosinusitis with nasal polyps, gastroesophageal reflux disease	omeprazol
