# Supplementary material for: Reduced IL-10 production by FoxP3+IL-10+ Treg cells is partially compensated by complosome-associated induction of regulatory FoxP3−IL-10+ T cells in allergic eosinophilic asthma
Source: Clin Exp Immunol. 2026 Mar 25;220(1):uxag017. doi: 10.1093/cei/uxag017 (PMC13064513; doi:10.1093/cei/uxag017)
Supplement: uxag017_Supplementary_Data [file uxag017_supplementary_data.zip › Supplementary_Table_S3.xlsx]

## Sheet: Staining protocols
Supplementary Table S3: Antibodies used for CD4+ T cells staining
	anti-human mAb	Fluorochrome	Clone	Reference	Manufacturer	City	State
DURAClone IM T Cell Subsets Tube	CD45 RA	FITC	2H4	A07786	Beckman Coulter	Bengalúru	India
	CD3	APC-A750	UCHT-1	A94680	Beckman Coulter	Bengalúru	India
	CD4	APC	13B8.2	IM2468	Beckman Coulter	Bengalúru	India
	CD8	AF-A700	B9.11	B76279	Beckman Coulter	Bengalúru	India
	CD27	PC7	1A4.CD27	B49205	Beckman Coulter	Bengalúru	India
	CD28	ECD	CD28.2	6607111	Beckman Coulter	Bengalúru	India
	CD279 (PD-1)	PC5.5	PD1.3	B36123	Beckman Coulter	Bengalúru	India
	CD197 (CCR7)	PE	G043H7	B30632	Beckman Coulter	Bengalúru	India
	CD45	KrO525	J33	B36294	Beckman Coulter	Bengalúru	India
	CD57	PB450	NC1	C86902	Beckman Coulter	Bengalúru	India
DEFT2-Treg tube
	HLA-DR	FITC	L243	ED7236	Exbio	Prague	Czechia
	CD3	APC-Cy7	SK7	ED7160	Exbio	Prague	Czechia
	CD25	APC	MEM-181	ED7117	Exbio	Prague	Czechia
	CD8	AF-A700	MEM-31	ED7108	Exbio	Prague	Czechia
	CD38	PC7	HIT2	ED7727	Exbio	Prague	Czechia
	CD4	Pe-Dy-Light594	MEM-241	ED7266	Exbio	Prague	Czechia
	CD45 RO	PC5.5	UCHL1	ED7739	Exbio	Prague	Czechia
	CD31	PE	MEM-05	ED7342	Exbio	Prague	Czechia
	CD45	PO	2D1	ED7094	Exbio	Prague	Czechia
	CD127	BV421	HIL-7R-M21	562436	Becton Dickinson	New Jersey	USA
Protocol A
	CD45	KrO	J33	B36294	IOtest	Marseille	France
	CD3	APC	SK7	2324060	SONY	San Jose	CA, USA
	CD4	PB	MEM-241	PB-359-T100	Exbio	Prague	Czechia
	CD45RA	PerCP-Cy5.5	HI100	304122	Biolegend	San Diego	CA, USA
	CD197 (CCR7)	PE	REA108	130-099-361	Miltenyi Biotec	Bath	UK
	CD46	Alexa fluor 700	MEM-258	A7-342-T100	Exbio	Prague	Czechia
Protocol B	CD4	PerCP-Cy5.5	SK3	332772	Becton Dickinson	New Jersey	USA
	CD46	Alexa fluor 700	MEM-258	A7-342-T100	Exbio	Prague	Czechia
	C3b	FITC	3E7/C3b	846108	Biolegend	San Diego	CA, USA
	IFN-γ	BV 421	4S.B3	502532	Biolegend	San Diego	CA, USA
	IL-10	PE	JES3-19F1	506804	Biolegend	San Diego	CA, USA
	Viability dye	Live/DeadTM	x	L34957 A	Invitrogen	Waltham	MA, USA
Protocol C	CD4	PerCP-Cy5.5	SK3	332772	Becton Dickinson	New Jersey	USA
	CD46	Alexa fluor 700	MEM-258	A7-342-T100	Exbio	Prague	Czechia
	CD25	PE-Cy7	B61498	A52882	IOtest	Marseille	France
	Ki-67	APC	Ki-67	350514	Biolegend	San Diego	CA, USA
	IFN-γ	BV421	4S.B3	502532	Biolegend	San Diego	CA, USA
	IL-10	PE	JES3-19F1	506804	Biolegend	San Diego	CA, USA
	Viability dye	Live/DeadTM	x	L34957 A	Invitrogen	Waltham	MA, USA
Protocol D	CD4	PerCP-Cy5.5	SK3	332772	Becton Dickinson	New Jersey	USA
	CD46	Alexa fluor 700	MEM-258	A7-342-T100	Exbio	Prague	Czechia
	IFN-γ	BV421	4S.B3	502532	Biolegend	San Diego	CA, USA
	IL-10	PE	JES3-19F1	506804	Biolegend	San Diego	CA, USA
	CD25	APC-Cy7	MEM-181	T4-218-T100	Exbio	Prague	Czechia
	FoxP3	APC	3G3	1A-601-C100	Exbio	Prague	Czechia
	CD49B	FITC	P1E6-C5	359306	Biolegend	San Diego	CA, USA
	LAG3 (CD223)	PE-Cy7	7H2C65	369208	Biolegend	San Diego	CA, USA
	Viability dye	Live/DeadTM	x	L34957 A	Invitrogen	Waltham	MA, USA
